# Supplementary material for: A mechanistic computational model of HGF-VEGF-mediated endothelial cell proliferation and vascular permeability
Source: iScience. 2025 Jul 24;28(8):113199. doi: 10.1016/j.isci.2025.113199 (PMC12355113; doi:10.1016/j.isci.2025.113199)
Supplement: Table S10. List of all model reactions, ODEs and parameters, related to Figures 2, 3, 4, and 5 — (A) List of model reactions. (B) List of model ODEs. (C) List of model parameters. [file mmc2.xlsx]

## Sheet: A) Reactions
Reaction	ReactionRate	Reversible	Active	Interpretation	Notes
null -> PHD2_protein	kform_PHD2*HIF1A_protein	FALSE	TRUE	Formation of PHD2
PHD2_protein -> null	kdeg_PHD*c1.PHD2_protein	FALSE	TRUE	Degradation of PHD2
null -> PHD3_protein	kform_phd3hif1*HIF1A_protein+kform_phd3hif2*HIF2A_protein	FALSE	TRUE	Formation of PHD3
PHD3_protein -> null	kdeg_phd3*PHD3_protein	FALSE	TRUE	Degradation of PHD3
HIF1A_protein -> null	kdeg_HIF1*c1.HIF1A_protein+delta_ox12*O2/(O2+kox12)*c1.HIF1A_protein/(k12+c1.HIF1A_protein)*PHD2_protein	FALSE	TRUE	Degradion of HIF1a	<body xmlns="http://www.w3.org/1999/xhtml">https://www.ncbi.nlm.nih.gov/pmc/articles/PMC2129128/#FD21 reaction 21</body>
null -> HIF1A_mrna	ktransc_mHIF1a	FALSE	TRUE	Transcription of HIF1a mRNA
HIF2A_protein -> null	kdeg_HIF2*c1.HIF2A_protein+delta_ox22*O2/(O2+kox22)*c1.HIF2A_protein/(k22+c1.HIF2A_protein)*PHD2_protein+delta_ox23*O2/(O2+kox23)*c1.HIF2A_protein/(k23+c1.HIF2A_protein)*PHD3_protein	FALSE	TRUE	Degradation of HIF2a
null -> HIF2A_mrna	ktransc_mHIF2a	FALSE	TRUE	Transcription of HIF2a mRNA
HIF1A_mrna -> HIF1A_mrna + HIF1A_protein	ktransl_mHIF1a*c1.HIF1A_mrna	FALSE	TRUE	Translation of HIF1a mRNA
HIF2A_mrna -> HIF2A_mrna + HIF2A_protein	ktransl_HIF2a*c1.HIF2A_mrna	FALSE	TRUE	Translation of HIF2a mRNA
HIF1A_mrna -> null	kdeg_mHIF1a*c1.HIF1A_mrna	FALSE	TRUE	Degradation of HIF1a mRNA
HIF2A_mrna -> null	kdeg_mHIF2a*c1.HIF2A_mrna	FALSE	TRUE	Degradation of HIF2a mRNA
HIF1b_n + HIF2a_n <-> HIF2ab	kf_dim*HIF1b_n*HIF2a_n - kr_dim*HIF2ab	TRUE	TRUE	Dimerization of HIF2a and HIF1b
HIF1b_n + HIF1a_n <-> HIF1ab	kf_dim*HIF1b_n*HIF1a_n - kr_dim*HIF1ab	TRUE	TRUE	Dimerization of HIF1a and HIF1b
HIF2A_protein -> HIF2a_n	kint_HIF*HIF2A_protein	FALSE	TRUE	Transport of HIF2a to nucleus
HIF1A_protein -> HIF1a_n	kint_HIF*HIF1A_protein	FALSE	TRUE	Transport of HIF1a to nucleus
HIF2ab -> null	kdeg_HIF2a*HIF2ab	FALSE	TRUE	Degradation of HIF2a-HIF1b dimer
HIF1ab -> null	kdeg_HIF1a*HIF1ab	FALSE	TRUE	Degradation of HIF1a-HIF1b dimer
null -> mVEGFA	kform_mVEGFA*(c1.HIF1ab)/(c1.HIF1ab+kp_mVEGFA)*(c1.HIF2ab/(c1.HIF2ab+kp_mVEGFA))	FALSE	TRUE	Transcription of VEGFA mRNA
mVEGFA -> null	kdeg_mVEGFA*mVEGFA	FALSE	TRUE	Degradation of VEGFA mRNA
HIF2a_n -> null	kdeg_HIF2a*HIF2a_n	FALSE	TRUE	Degradation of internalized HIF2a
HIF1a_n -> null	kdeg_HIF1a*HIF1a_n	FALSE	TRUE	Degradation of internalized HIF1a
null -> mR2	Vm_mR2*c1.V/(km_vegfcMet+c1.V)	FALSE	TRUE	Formation of VEGFR2 mRNA stimulated by VEGF
mR2 -> null	kdeg_mR2*mR2	FALSE	TRUE	Degradation of VEGFR2 mRNA
null -> mR2	Vm_mR2*c1.HGF/(km_hgfr2+c1.HGF)	FALSE	TRUE	Formation of VEGFR2 mRNA stimulated by HGF
VR2 <-> pR2	kp_R2*VR2 - kdp_R2*pR2	TRUE	TRUE	Phosphorylation of VEGFR2
R2 + V <-> VR2	kf_V_R2*R2*V - kr_VR2*VR2	TRUE	TRUE	Binding of VEGF and VEGFR2	kf = https://journals.plos.org/ploscompbiol/article/file?id=10.1371/journal.pcbi.1000622&type=printable kr = fit
R2 <-> iR2	kint_R2*c1.R2-krec_R2*c1.iR2	TRUE	TRUE	Internalization of VEGFR2	Song&Finley (2018)
iR2 -> null	kdeg_iR2*iR2	FALSE	TRUE	Degradation of internalized VEGFR2	Song&Finley (2018)
pR2 -> null	kdeg_R2*pR2	FALSE	TRUE	Degradation of phosphorylated VEGFR2
VR2 <-> iVR2	kint_VR2*VR2 - krec_VR2*iVR2	TRUE	TRUE	Internalization of dimer VEGFA-VEGFR2
iVR2 -> null	kdeg_iVR2*iVR2	FALSE	TRUE	Degradation of internalzied dimer VEGFA-VEGFR2
null -> V	kf_vegf*c1.mVEGFA	FALSE	TRUE	Formation of VEGFA mRNA
V -> null	kdeg_vegfa*V	FALSE	TRUE	Degradation of VEGFA
null -> R2	kgen_R2	FALSE	TRUE	Formation of VEGFR2
R2 -> null	kdegR2*c1.R2*HIF1ab	FALSE	TRUE	Degradation of VEGFR2 by HIF stabilization
HGF + cMet <-> HGF_cMet	kf_HGFMet*HGF*cMet - kr_HGFMet*HGF_cMet	TRUE	TRUE	Binding of HGF to cMet	https://www.ncbi.nlm.nih.gov/pmc/articles/PMC2289675/ --> Kd = 0.35nM https://www.jbc.org/article/S0021-9258(20)83299-2/pdf --> Kd = 1.62uM
HGF_cMet -> p_cMet	kp_cMet*HGF_cMet	FALSE	TRUE	Phosphorylation of cMet
p_cMet + Gab2 <-> pGab2	kf_pMetGab2*p_cMet*Gab2 - kr_pMetGab2*pGab2	TRUE	TRUE	Phosphorylation of Gab2 by pcMet	Fit
p_cMet + Gab1 <-> pGab1	kf_pMetGab1*p_cMet*Gab1 - kr_pMetGab1*pGab1	TRUE	TRUE	Phosphorylation of Gab1 by pcMet	Fit
pGab2 + SHP2 <-> Gab2SHP2	kf_Gab2SHP*pGab2*SHP2 - kr_Gab2SHP*Gab2SHP2	TRUE	TRUE	Binding of pGab2 and SHP2	Fit
pGab1 + Grb2 <-> stableActGab1	kf_Gab1Grb2*pGab1*Grb2 - kr_Gab1Grb2*stableActGab1	TRUE	TRUE	Binding of pGab1 and Grb2 leading to stabilization and activation of Gab1
stableActGab1 + SHP2 <-> p_Gab1SHP2	kf_Gab1SHP2*stableActGab1*SHP2 - kr_Gab1SHP2*p_Gab1SHP2	TRUE	TRUE	Binding of active Gab1 to SHP2	Fit
null -> mcMet	Vm_mMet*c1.HGF/(km_hgfr2_met+c1.HGF)	FALSE	TRUE	Formation of cMet mRNA stimulated by HGF
mcMet -> null	kdeg_mcMet*mcMet	FALSE	TRUE	Degradation of cMet mRNA
null -> cMet	ktransl_cMet*mcMet	FALSE	TRUE	Translation of cMet mRNA
cMet -> null	kdeg_cMet*cMet	FALSE	TRUE	Degradation of cMet
HGF -> null	HGF*kdeg_HGFbyHIF*(HIF1A_protein+ HIF2A_protein)^4/(k1*k1*k1*k1)	FALSE	TRUE	Degradation of HGF by HIF
null -> PIP2	kgen_PIP2	FALSE	TRUE	Formation of PIP2
PI3kin <-> PI3Kac	kf_Gab1PI3K*PI3kin*stableActGab1 - kr_Gab1PI3K*PI3Kac	TRUE	TRUE	Activation of PI3K
PI3kin <-> PI3Kac	kf_PI3KppAxl*PI3kin*ppAxl-kr_PI3KppAxl*PI3Kac	TRUE	TRUE	Deactivation of PI3K
PI3Kac + PIP2 <-> PIP3	kcatPI3KPIP2*c1.PIP2*PI3Kac/(KmPIP2PI3K+c1.PIP2)	TRUE	TRUE	Binding of active PI3K to PIP2 forming PIP3
PIP3 + PTEN -> PIP2	kcatPTENPIP3*PIP3*PTEN/(KmPIP3PTEN+PIP3)	FALSE	TRUE	Dephosphorylation of PIP3 by PTEN forming PIP2
PDK1 + PIP3 <-> PDK1_PIP3	kf_PIP3PDK1*PDK1*PIP3 - kr_PIP3PDK1*PDK1_PIP3	TRUE	TRUE	Binding of PDk1 to PIP3
pAkt + PDK1_PIP3 <-> ppAkt	kp_pAkt*pAkt*PDK1_PIP3 - kdp_ppAkt*ppAkt	TRUE	TRUE	Double phosphorylation of pAkt by complex PDK1-PIP3
Akt + PIP3 <-> Akt_PIP3	kf_AktPIP3*Akt*PIP3 - kr_AktPIP3*Akt_PIP3	TRUE	TRUE	Binding of Akt ot PIP3
Akt_PIP3 + mTORC2_ac <-> pAkt	kp_Akt*Akt_PIP3*mTORC2_ac - kdp_Akt*pAkt	TRUE	TRUE	Phosphorylation of Akt-PIP3 complex by mTORC2
TsadSrc <-> pTSADSrc	kp_Src*TsadSrc*pR2 - kdp_Src*pTSADSrc	TRUE	TRUE	Phosphorylation of Src
Axl <-> pAxl	kp_Axl*Axl*pTSADSrc - kdp_Axl*pAxl	TRUE	TRUE	Phosphorylation of Axl
pAxl <-> ppAxl	kp_pAxl*pAxl - kdp_ppAxl*ppAxl	TRUE	TRUE	Auto phosphorylation of pAxl
null -> ac_mTORC1	kf_pAktmTORC1*pAkt	FALSE	TRUE	Activation of mTORC1 by pAkt	https://www.ncbi.nlm.nih.gov/pmc/articles/PMC2650010/ https://www.zora.uzh.ch/id/eprint/78569/1/CIRCRESAHA-2006-140095095.pdf : time-course data for fitting
ac_mTORC1 -> null	kdeact_mTORC1*ac_mTORC1	FALSE	TRUE	Deactivation of mTORC1
null -> pS6	kf_mTORC1S6K1*ac_mTORC1	FALSE	TRUE	Phosphorylation of S6 stimulated by mTORC1 activation	https://www.zora.uzh.ch/id/eprint/78569/1/CIRCRESAHA-2006-140095095.pdf: fitting data
pS6 -> null	kdeac_s6k1*pS6	FALSE	TRUE	Degradation of pS6
PLCy <-> pPLCy	c1.PLCy*pR2*(kp_PLCy)-kdp_PLCy*c1.pPLCy	TRUE	TRUE	Phosphorylation of pPLCy by pVEGFR2
IP3 -> null	kdeg_IP3*IP3	FALSE	TRUE	Degradation of IP3
DAG -> null	kdeg_DAG*DAG	FALSE	TRUE	Degradation of DAG
PIP2 + pPLCy -> IP3	(kcat_PLCyDAG*c1.PIP2/(KmPIP2PLCy^2+c1.PIP2^2))*c1.pPLCy*c1.PIP2	FALSE	TRUE	Activated PLCγ catalyzes the hydrolysis of PIP2 into IP3
PIP2 + pPLCy -> DAG	(kcat_PLCyDAG*c1.PIP2/(KmPIP2PLCy^2+c1.PIP2^2))*c1.pPLCy*c1.PIP2	FALSE	TRUE	Activated PLCγ catalyzes the hydrolysis of PIP2 into DAG
PLCy <-> pPLCy	kf_Gab1Plcy*c1.PLCy*c1.p_Gab1SHP2-kr_Gab1Plcy*c1.pPLCy	TRUE	TRUE	Phosphorylation of PLCy by active Gab1
Ca + CaM <-> CaCaM	kf_CaCaM*Ca*CaM - kr_CaCaM*CaCaM	TRUE	TRUE	Calcium binding to Calmodulim
CaCaM + eNOS <-> eNOS_CaM	kf_eNOSCaM*CaCaM*eNOS - kr_eNOSCaM*eNOS_CaM	TRUE	TRUE	Ca-CaM binding to eNOS
Arg + peNOS <-> NO + Cit	kf_eNOSArg*Arg*peNOS - kd_eNOSArg*NO*Cit	TRUE	TRUE	Formation of NO by peNOS interaction with Arginine
Ca + CaF <-> CaCaF	kb_on*Ca*CaF - kb_off*CaCaF	TRUE	TRUE	Calcium binding to CaF
eNOS_CaM <-> peNOS	kp_eNOS*eNOS_CaM*pAkt - kdp_eNOS*peNOS	TRUE	TRUE	Phosphorylation and dephosphorylation of eNOS
null -> Ca_ER	-I_IP3R*(c1.Ca_ER-c1.Ca)*(c1.IP3^4/(c1.IP3^4+Km_IP3R^4))*(Kica^4/(Kica^4+c1.Ca^4))*(1/(1+(CSQNt/(kd_csqn+c1.Ca_ER))^2))	FALSE	TRUE	Release of calcium from intracellular stores by IP3 receptor
null -> Ca	-Ipmca*c1.Ca^2/(Kmpmca^2+c1.Ca^2)+jcrac	FALSE	TRUE	Transport of Ca by Plasma Membrane Calcium ATPase
null -> Ca	-I_ERCA*(c1.Ca^2/(Km_erca+c1.Ca)^2)+Kleaker*(c1.Ca_ER-c1.Ca)^2	FALSE	TRUE	SERCA (Sarcoplasmic/Endoplasmic Reticulum Calcium ATPase) pumping of Ca and leakage of Ca
null -> Ca_ER	I_ERCA*(c1.Ca/(Km_erca+c1.Ca))^2*(Volcyto/VolER)*(1/(1+(CSQNt/(kd_csqn+c1.Ca_ER))^2))	FALSE	TRUE	SERCA (Sarcoplasmic/Endoplasmic Reticulum Calcium ATPase) pumping of Ca
null -> Ca_ER	-Kleaker*(Volcyto/VolER)*((c1.Ca_ER-c1.Ca)^2)*(1/(1+(CSQNt/(kd_csqn+c1.Ca_ER))^2))	FALSE	TRUE	Leakage of Ca to the ER
null -> Ca	(VolER/Volcyto)*I_IP3R*(c1.Ca_ER-c1.Ca)*(c1.IP3^4/(c1.IP3^4+Km_IP3R^4))*(Kica^4/(Kica^4+c1.Ca^4))	FALSE	TRUE	IP3 regulation of Ca internalization
Ca + PKC <-> PKC_Ca	kon_capkc*Ca*PKC - koff_capkc*PKC_Ca	TRUE	TRUE	Binding of Ca to PKC
null -> Ca	kf_CaNaEx*Caext*(c1.HIF1ab + c1.HIF2ab)	FALSE	TRUE	Ca regulation by HIF
PKC_Ca + DAG <-> PKC_DAG	kon_DAGPKC*PKC_Ca*DAG - koff_DAGPKC*PKC_DAG	TRUE	TRUE	Binding of PKC-Ca complex to DAG
eNOS -> null	kdeg_eNOS*eNOS*(HIF1A_protein+HIF2A_protein)	FALSE	TRUE	Degradation of eNOS
HSP90 <-> acHSP90	kon_HSP90*HSP90*pTSADSrc - koff_HSP90*acHSP90	TRUE	TRUE	Regulation of HSP90 activation by pSrc
eNOS_CaM + acHSP90 <-> HSP_CaMeNOS	kf_eNOSHSP*eNOS_CaM*acHSP90 - kr_eNOSHSP*HSP_CaMeNOS	TRUE	TRUE	Interaction of eNOS-CaM complex to active HSP90
HSP_CaMeNOS <-> peNOS	kf_paktHsp*HSP_CaMeNOS*pAkt-kr_paktHsp*peNOS	TRUE	TRUE	Phosphorylation of eNOS
S1P -> Sph	kdpS1P*S1P	FALSE	TRUE	Dephosphorylation of S1P
CIB1 + Ca <-> CIB1Ca	konCaCIB1*CIB1*Ca - koffCaCIB1*CIB1Ca	TRUE	TRUE	Binding of CIb1 to Ca
pSphK + CIB1Ca <-> CIB1_SphK	kf_CIBSphK*pSphK*CIB1Ca - kr_CIBSphK*CIB1_SphK	TRUE	TRUE	Binding of CIB1 to Sph kinase
SphK -> pSphK	c1.SphK*pERK*kcatERK/(c1.SphK+kmERKSK1)	FALSE	TRUE	Phosphorylation of Sph kinase
CIB1_SphK <-> CIB1SphK_memb	ktSK1*CIB1_SphK - ktoffSK1*CIB1SphK_memb	TRUE	TRUE	Translocation of CIB1-bound SphK1 from cytoplasm to the membrane
CIB1SphK_memb -> CIB1	koffSK1*CIB1SphK_memb	FALSE	TRUE	Unbinding of CIB1/SphK1 to the plasma membrane
pSphK -> SphK	kdpSK1*pSphK	FALSE	TRUE	Dephosphorylation of Sph kinase
null -> Sph	kgen_Sph	FALSE	TRUE	Formation of Sph
null -> S1P	CIB1SphK_memb*c1.Sph*kcatSK1Sph/(KmSK1Sph+c1.Sph)	FALSE	TRUE	Formation of S1P
MEK12 <-> ppMEK12	kpMEK12Raf*c1.MEK12*c1.ppRaf/(KmMEK12Raf+c1.MEK12)-kdpMEK*ppMEK12	TRUE	TRUE	Phosphorylation of MEK
ERK <-> pERK	kpERK*ERK*ppMEK12/(KmMEKERK+ERK)-kdpERK*pERK	TRUE	TRUE	Phosphorylation of ERK
null -> RasGTP	kf_actGabSOS*c1.p_Gab1SHP2	FALSE	TRUE	Activation of Ras by Gab1-SHP2
Raf + RasGTP <-> RafRasGTP	kon_RasRaf*Raf*RasGTP - koff_RasRaf*RafRasGTP	TRUE	TRUE	Binding of Raf to RasGTP
RafRasGTP -> ppRaf	kp_Raf*RafRasGTP	FALSE	TRUE	Phosphorylation of Raf
ppRaf -> Raf	kdp_raf*ppRaf	FALSE	TRUE	Dephosphorylation of Raf
null -> RasGTP	kS1PRas_1*c1.S1P-kRasGAP*RasGTP	FALSE	TRUE	Formation of Ras GTP
Raf -> ppRaf	kcatPKC*c1.Raf*PKC_DAG/(c1.Raf+kmPKCRaf)	FALSE	TRUE	Phosphorylation of Raf
ppRaf -> Raf	kdpPKCRaf*ppRaf	FALSE	TRUE	Dephosphorylation of Raf
NO -> null	kdeg_NO*NO	FALSE	TRUE	Degradation of NO
p_Gab1SHP2 -> null	kdeg_pGab1SHP2*p_Gab1SHP2	FALSE	TRUE	Degradation of pGab1-SHP2
PAK -> PAK_vegf	kf_SrcPAK*pTSADSrc*PAK	FALSE	TRUE	Src activation of PAK1ser
PAK -> PAK_hgf	kf_PI3KPAK*PI3Kac*PAK	FALSE	TRUE	PI3K activation of PAK1thr
PAK_vegf -> null	kdeg_PAKSrc*PAK_vegf	FALSE	TRUE	Degradation of PAKser
PAK_hgf -> null	kdeg_PAKPI3K*PAK_hgf	FALSE	TRUE	Degradation of PAKthr

## Sheet: B) ODEs
	Name	Equation
	d(PHD2_protein)/dt	(kform_PHD2*HIF1A_protein) - (kdeg_PHD*PHD2_protein)
	d(PHD3_protein)/dt	(kform_phd3hif1*HIF1A_protein+kform_phd3hif2*HIF2A_protein) - (kdeg_phd3*PHD3_protein)
	d(HIF1A_mrna)/dt	(ktransc_mHIF1a) - (kdeg_mHIF1a*HIF1A_mrna)
	d(HIF2A_mrna)/dt	(ktransc_mHIF2a) - (kdeg_mHIF2a*HIF2A_mrna)
	d(HIF1A_protein)/dt	-(kdeg_HIF1*HIF1A_protein+delta_ox12*O2/(O2+kox12)*HIF1A_protein/(k12+HIF1A_protein)*PHD2_protein) + (ktransl_mHIF1a*HIF1A_mrna) - (kint_HIF*HIF1A_protein)
	d(HIF2A_protein)/dt	-(kdeg_HIF2*HIF2A_protein+delta_ox22*O2/(O2+kox22)*HIF2A_protein/(k22+HIF2A_protein)*PHD2_protein+delta_ox23*O2/(O2+kox23)*HIF2A_protein/(k23+HIF2A_protein)*PHD3_protein) + (ktransl_HIF2a*HIF2A_mrna) - (kint_HIF*HIF2A_protein)
	d(HIF1a_n)/dt	-(kf_dim*HIF1b_n*HIF1a_n-kr_dim*HIF1ab) + (kint_HIF*HIF1A_protein) - (kdeg_HIF1a*HIF1a_n)
	d(HIF2a_n)/dt	-(kf_dim*HIF1b_n*HIF2a_n-kr_dim*HIF2ab) + (kint_HIF*HIF2A_protein) - (kdeg_HIF2a*HIF2a_n)
	d(HIF1ab)/dt	(kf_dim*HIF1b_n*HIF1a_n-kr_dim*HIF1ab) - (kdeg_HIF1a*HIF1ab)
	d(HIF2ab)/dt	(kf_dim*HIF1b_n*HIF2a_n-kr_dim*HIF2ab) - (kdeg_HIF2a*HIF2ab)
	d(mVEGFA)/dt	(kform_mVEGFA*(HIF1ab)/(HIF1ab+kp_mVEGFA)*(HIF2ab/(HIF2ab+kp_mVEGFA))) - (kdeg_mVEGFA*mVEGFA)
	d(mR2)/dt	(Vm_mR2*V/(km_vegfcMet+V)) - (kdeg_mR2*mR2) + (Vm_mR2*HGF/(km_hgfr2+HGF))
	d(R2)/dt	-(kf_V_R2*R2*V-kr_VR2*VR2) - (kint_R2*R2-krec_R2*iR2) + (kgen_R2) - (kdegR2*R2*HIF1ab)
	d(V)/dt	-(kf_V_R2*R2*V-kr_VR2*VR2) + (kf_vegf*mVEGFA) - (kdeg_vegfa*V)
	d(VR2)/dt	-(kp_R2*VR2-kdp_R2*pR2) + (kf_V_R2*R2*V-kr_VR2*VR2) - (kint_VR2*VR2-krec_VR2*iVR2)
	d(pR2)/dt	(kp_R2*VR2-kdp_R2*pR2) - (kdeg_R2*pR2)
	d(iR2)/dt	(kint_R2*R2-krec_R2*iR2) - (kdeg_iR2*iR2)
	d(iVR2)/dt	(kint_VR2*VR2-krec_VR2*iVR2) - (kdeg_iVR2*iVR2)
	d(HGF)/dt	-(kf_HGFMet*HGF*cMet-kr_HGFMet*HGF_cMet) - (HGF*kdeg_HGFbyHIF*(HIF1A_protein+HIF2A_protein)^4/(k1*k1*k1*k1))
	d(cMet)/dt	-(kf_HGFMet*HGF*cMet-kr_HGFMet*HGF_cMet) + (ktransl_cMet*mcMet) - (kdeg_cMet*cMet)
	d(HGF_cMet)/dt	(kf_HGFMet*HGF*cMet-kr_HGFMet*HGF_cMet) - (kp_cMet*HGF_cMet)
	d(p_cMet)/dt	(kp_cMet*HGF_cMet) - (kf_pMetGab2*p_cMet*Gab2-kr_pMetGab2*pGab2) - (kf_pMetGab1*p_cMet*Gab1-kr_pMetGab1*pGab1)
	d(Gab1)/dt	-(kf_pMetGab1*p_cMet*Gab1-kr_pMetGab1*pGab1)
	d(Gab2)/dt	-(kf_pMetGab2*p_cMet*Gab2-kr_pMetGab2*pGab2)
	d(pGab2)/dt	(kf_pMetGab2*p_cMet*Gab2-kr_pMetGab2*pGab2) - (kf_Gab2SHP*pGab2*SHP2-kr_Gab2SHP*Gab2SHP2)
	d(pGab1)/dt	(kf_pMetGab1*p_cMet*Gab1-kr_pMetGab1*pGab1) - (kf_Gab1Grb2*pGab1*Grb2-kr_Gab1Grb2*stableActGab1)
	d(Grb2)/dt	-(kf_Gab1Grb2*pGab1*Grb2-kr_Gab1Grb2*stableActGab1)
	d(stableActGab1)/dt	(kf_Gab1Grb2*pGab1*Grb2-kr_Gab1Grb2*stableActGab1) - (kf_Gab1SHP2*stableActGab1*SHP2-kr_Gab1SHP2*p_Gab1SHP2)
	d(SHP2)/dt	-(kf_Gab2SHP*pGab2*SHP2-kr_Gab2SHP*Gab2SHP2) - (kf_Gab1SHP2*stableActGab1*SHP2-kr_Gab1SHP2*p_Gab1SHP2)
	d(Gab2SHP2)/dt	(kf_Gab2SHP*pGab2*SHP2-kr_Gab2SHP*Gab2SHP2)
	d(p_Gab1SHP2)/dt	(kf_Gab1SHP2*stableActGab1*SHP2-kr_Gab1SHP2*p_Gab1SHP2) - (kdeg_pGab1SHP2*p_Gab1SHP2)
	d(mcMet)/dt	(Vm_mMet*HGF/(km_hgfr2_met+HGF)) - (kdeg_mcMet*mcMet)
	d(PIP2)/dt	(kgen_PIP2) - (kcatPI3KPIP2*PIP2*PI3Kac/(KmPIP2PI3K+PIP2)) + (kcatPTENPIP3*PIP3*PTEN/(KmPIP3PTEN+PIP3)) - ((kcat_PLCyDAG*PIP2/(KmPIP2PLCy^2+PIP2^2))*pPLCy*PIP2) - ((kcat_PLCyDAG*PIP2/(KmPIP2PLCy^2+PIP2^2))*pPLCy*PIP2)
	d(PI3kin)/dt	-(kf_Gab1PI3K*PI3kin*stableActGab1-kr_Gab1PI3K*PI3Kac) - (kf_PI3KppAxl*PI3kin*ppAxl-kr_PI3KppAxl*PI3Kac)
	d(PI3Kac)/dt	(kf_Gab1PI3K*PI3kin*stableActGab1-kr_Gab1PI3K*PI3Kac) + (kf_PI3KppAxl*PI3kin*ppAxl-kr_PI3KppAxl*PI3Kac) - (kcatPI3KPIP2*PIP2*PI3Kac/(KmPIP2PI3K+PIP2))
	d(PIP3)/dt	(kcatPI3KPIP2*PIP2*PI3Kac/(KmPIP2PI3K+PIP2)) - (kcatPTENPIP3*PIP3*PTEN/(KmPIP3PTEN+PIP3)) - (kf_PIP3PDK1*PDK1*PIP3-kr_PIP3PDK1*PDK1_PIP3) - (kf_AktPIP3*Akt*PIP3-kr_AktPIP3*Akt_PIP3)
	d(PTEN)/dt	-(kcatPTENPIP3*PIP3*PTEN/(KmPIP3PTEN+PIP3))
	d(PDK1_PIP3)/dt	(kf_PIP3PDK1*PDK1*PIP3-kr_PIP3PDK1*PDK1_PIP3) - (kp_pAkt*pAkt*PDK1_PIP3-kdp_ppAkt*ppAkt)
	d(ppAkt)/dt	(kp_pAkt*pAkt*PDK1_PIP3-kdp_ppAkt*ppAkt)
	d(pAkt)/dt	-(kp_pAkt*pAkt*PDK1_PIP3-kdp_ppAkt*ppAkt) + (kp_Akt*Akt_PIP3*mTORC2_ac-kdp_Akt*pAkt)
	d(mTORC2_ac)/dt	-(kp_Akt*Akt_PIP3*mTORC2_ac-kdp_Akt*pAkt)
	d(Akt)/dt	-(kf_AktPIP3*Akt*PIP3-kr_AktPIP3*Akt_PIP3)
	d(Akt_PIP3)/dt	(kf_AktPIP3*Akt*PIP3-kr_AktPIP3*Akt_PIP3) - (kp_Akt*Akt_PIP3*mTORC2_ac-kdp_Akt*pAkt)
	d(TsadSrc)/dt	-(kp_Src*TsadSrc*pR2-kdp_Src*pTSADSrc)
	d(pTSADSrc)/dt	(kp_Src*TsadSrc*pR2-kdp_Src*pTSADSrc)
	d(Axl)/dt	-(kp_Axl*Axl*pTSADSrc-kdp_Axl*pAxl)
	d(pAxl)/dt	(kp_Axl*Axl*pTSADSrc-kdp_Axl*pAxl) - (kp_pAxl*pAxl-kdp_ppAxl*ppAxl)
	d(ppAxl)/dt	(kp_pAxl*pAxl-kdp_ppAxl*ppAxl)
	d(ac_mTORC1)/dt	(kf_pAktmTORC1*pAkt) - (kdeact_mTORC1*ac_mTORC1)
	d(pS6)/dt	(kf_mTORC1S6K1*ac_mTORC1) - (kdeac_s6k1*pS6)
	d(PLCy)/dt	-(PLCy*pR2*(kp_PLCy)-kdp_PLCy*pPLCy) - (kf_Gab1Plcy*PLCy*p_Gab1SHP2-kr_Gab1Plcy*pPLCy)
	d(pPLCy)/dt	(PLCy*pR2*(kp_PLCy)-kdp_PLCy*pPLCy) - ((kcat_PLCyDAG*PIP2/(KmPIP2PLCy^2+PIP2^2))*pPLCy*PIP2) - ((kcat_PLCyDAG*PIP2/(KmPIP2PLCy^2+PIP2^2))*pPLCy*PIP2) + (kf_Gab1Plcy*PLCy*p_Gab1SHP2-kr_Gab1Plcy*pPLCy)
	d(IP3)/dt	-(kdeg_IP3*IP3) + ((kcat_PLCyDAG*PIP2/(KmPIP2PLCy^2+PIP2^2))*pPLCy*PIP2)
	d(DAG)/dt	-(kdeg_DAG*DAG) + ((kcat_PLCyDAG*PIP2/(KmPIP2PLCy^2+PIP2^2))*pPLCy*PIP2) - (kon_DAGPKC*PKC_Ca*DAG-koff_DAGPKC*PKC_DAG)
	d(eNOS)/dt	-(kf_eNOSCaM*CaCaM*eNOS-kr_eNOSCaM*eNOS_CaM) - (kdeg_eNOS*eNOS*(HIF1A_protein+HIF2A_protein))
	d(CaM)/dt	-(kf_CaCaM*Ca*CaM-kr_CaCaM*CaCaM)
	d(Ca)/dt	-(kf_CaCaM*Ca*CaM-kr_CaCaM*CaCaM) - (kb_on*Ca*CaF-kb_off*CaCaF) + (-Ipmca*Ca^2/(Kmpmca^2+Ca^2)+jcrac) + (-I_ERCA*(Ca^2/(Km_erca+Ca)^2)+Kleaker*(Ca_ER-Ca)^2) + ((VolER/Volcyto)*I_IP3R*(Ca_ER-Ca)*(IP3^4/(IP3^4+Km_IP3R^4))*(Kica^4/(Kica^4+Ca^4))) - (kon_capkc*Ca*PKC-koff_capkc*PKC_Ca) + (kf_CaNaEx*Caext*(HIF1ab+HIF2ab)) - (konCaCIB1*CIB1*Ca-koffCaCIB1*CIB1Ca)
	d(CaCaM)/dt	(kf_CaCaM*Ca*CaM-kr_CaCaM*CaCaM) - (kf_eNOSCaM*CaCaM*eNOS-kr_eNOSCaM*eNOS_CaM)
	d(NO)/dt	(kf_eNOSArg*Arg*peNOS-kd_eNOSArg*NO*Cit) - (kdeg_NO*NO)
	d(Arg)/dt	-(kf_eNOSArg*Arg*peNOS-kd_eNOSArg*NO*Cit)
	d(eNOS_CaM)/dt	(kf_eNOSCaM*CaCaM*eNOS-kr_eNOSCaM*eNOS_CaM) - (kp_eNOS*eNOS_CaM*pAkt-kdp_eNOS*peNOS) - (kf_eNOSHSP*eNOS_CaM*acHSP90-kr_eNOSHSP*HSP_CaMeNOS)
	d(CaF)/dt	-(kb_on*Ca*CaF-kb_off*CaCaF)
	d(CaCaF)/dt	(kb_on*Ca*CaF-kb_off*CaCaF)
	d(Ca_ER)/dt	(-I_IP3R*(Ca_ER-Ca)*(IP3^4/(IP3^4+Km_IP3R^4))*(Kica^4/(Kica^4+Ca^4))*(1/(1+(CSQNt/(kd_csqn+Ca_ER))^2))) + (I_ERCA*(Ca/(Km_erca+Ca))^2*(Volcyto/VolER)*(1/(1+(CSQNt/(kd_csqn+Ca_ER))^2))) + (-Kleaker*(Volcyto/VolER)*((Ca_ER-Ca)^2)*(1/(1+(CSQNt/(kd_csqn+Ca_ER))^2)))
	d(PKC)/dt	-(kon_capkc*Ca*PKC-koff_capkc*PKC_Ca)
	d(PKC_Ca)/dt	(kon_capkc*Ca*PKC-koff_capkc*PKC_Ca) - (kon_DAGPKC*PKC_Ca*DAG-koff_DAGPKC*PKC_DAG)
	d(Cit)/dt	(kf_eNOSArg*Arg*peNOS-kd_eNOSArg*NO*Cit)
	d(PKC_DAG)/dt	(kon_DAGPKC*PKC_Ca*DAG-koff_DAGPKC*PKC_DAG)
	d(HSP90)/dt	-(kon_HSP90*HSP90*pTSADSrc-koff_HSP90*acHSP90)
	d(acHSP90)/dt	(kon_HSP90*HSP90*pTSADSrc-koff_HSP90*acHSP90) - (kf_eNOSHSP*eNOS_CaM*acHSP90-kr_eNOSHSP*HSP_CaMeNOS)
	d(HSP_CaMeNOS)/dt	(kf_eNOSHSP*eNOS_CaM*acHSP90-kr_eNOSHSP*HSP_CaMeNOS) - (kf_paktHsp*HSP_CaMeNOS*pAkt-kr_paktHsp*peNOS)
	d(pERK)/dt	(kpERK*ERK*ppMEK12/(KmMEKERK+ERK)-kdpERK*pERK)
	d(MEK12)/dt	-(kpMEK12Raf*MEK12*ppRaf/(KmMEK12Raf+MEK12)-kdpMEK*ppMEK12)
	d(ppMEK12)/dt	(kpMEK12Raf*MEK12*ppRaf/(KmMEK12Raf+MEK12)-kdpMEK*ppMEK12)
	d(ERK)/dt	-(kpERK*ERK*ppMEK12/(KmMEKERK+ERK)-kdpERK*pERK)
	d(SphK)/dt	-(SphK*pERK*kcatERK/(SphK+kmERKSK1)) + (kdpSK1*pSphK)
	d(CIB1Ca)/dt	(konCaCIB1*CIB1*Ca-koffCaCIB1*CIB1Ca) - (kf_CIBSphK*pSphK*CIB1Ca-kr_CIBSphK*CIB1_SphK)
	d(CIB1)/dt	-(konCaCIB1*CIB1*Ca-koffCaCIB1*CIB1Ca) + (koffSK1*CIB1SphK_memb)
	d(pSphK)/dt	-(kf_CIBSphK*pSphK*CIB1Ca-kr_CIBSphK*CIB1_SphK) + (SphK*pERK*kcatERK/(SphK+kmERKSK1)) - (kdpSK1*pSphK)
	d(CIB1_SphK)/dt	(kf_CIBSphK*pSphK*CIB1Ca-kr_CIBSphK*CIB1_SphK) - (ktSK1*CIB1_SphK-ktoffSK1*CIB1SphK_memb)
	d(CIB1SphK_memb)/dt	(ktSK1*CIB1_SphK-ktoffSK1*CIB1SphK_memb) - (koffSK1*CIB1SphK_memb)
	d(Sph)/dt	(kdpS1P*S1P) + (kgen_Sph)
	d(S1P)/dt	-(kdpS1P*S1P) + (CIB1SphK_memb*Sph*kcatSK1Sph/(KmSK1Sph+Sph))
	d(RafRasGTP)/dt	(kon_RasRaf*Raf*RasGTP-koff_RasRaf*RafRasGTP) - (kp_Raf*RafRasGTP)
	d(RasGTP)/dt	(kf_actGabSOS*p_Gab1SHP2) - (kon_RasRaf*Raf*RasGTP-koff_RasRaf*RafRasGTP) + (kS1PRas_1*S1P-kRasGAP*RasGTP)
	d(Raf)/dt	-(kon_RasRaf*Raf*RasGTP-koff_RasRaf*RafRasGTP) + (kdp_raf*ppRaf) - (kcatPKC*Raf*PKC_DAG/(Raf+kmPKCRaf)) + (kdpPKCRaf*ppRaf)
	d(ppRaf)/dt	(kp_Raf*RafRasGTP) - (kdp_raf*ppRaf) + (kcatPKC*Raf*PKC_DAG/(Raf+kmPKCRaf)) - (kdpPKCRaf*ppRaf)
	d(PDK1)/dt	-(kf_PIP3PDK1*PDK1*PIP3-kr_PIP3PDK1*PDK1_PIP3)
	d(peNOS)/dt	-(kf_eNOSArg*Arg*peNOS-kd_eNOSArg*NO*Cit) + (kp_eNOS*eNOS_CaM*pAkt-kdp_eNOS*peNOS) + (kf_paktHsp*HSP_CaMeNOS*pAkt-kr_paktHsp*peNOS)
	d(PAK_vegf)/dt	(kf_SrcPAK*pTSADSrc*PAK) - (kdeg_PAKSrc*PAK_vegf)
	d(PAK_hgf)/dt	(kf_PI3KPAK*PI3Kac*PAK) - (kdeg_PAKPI3K*PAK_hgf)
	d(PAK)/dt	-(kf_SrcPAK*pTSADSrc*PAK) - (kf_PI3KPAK*PI3Kac*PAK)
	d(jcrac)/dt	(((Caext*Volext/Volcyto-Ca)*((Icrac_2*Kcrac_2^4/(Kcrac_2^4+Ca_ER^4))))-jcrac)/tau_stim2

## Sheet: C) Parameters
Name	Scope	Value	Units	Constant	Notes_Refs	FinalFittedValue
kp_R2	HGF_june2024	0.03	1/minute	TRUE	Fit	0.299288
kdp_R2	HGF_june2024	0.01	1/minute	TRUE	Fit
kf_V_R2	HGF_june2024	100	1/(micromole*second)	TRUE	Fit/Assumed	85.8247
kr_VR2	HGF_june2024	1	1/second	TRUE	kf = https://journals.plos.org/ploscompbiol/article/file?id=10.1371/journal.pcbi.1000622&type=printable kr = fit
kint_R2	HGF_june2024	0.03309	1/(second)	TRUE	Song&Finley (2018)
kdeg_iR2	HGF_june2024	0.016592	1/second	TRUE	Song&Finley (2018)
krec_R2	HGF_june2024	0.53	1/second	TRUE	Song&Finley (2018)
kdeg_R2	HGF_june2024	0.001835	1/second	TRUE	Fit/Assumed
kint_VR2	HGF_june2024	0.1	1/second	TRUE	Song & Finley (2018)
kdeg_iVR2	HGF_june2024	0.059634	1/second	TRUE	Song & Finley (2018)
krec_VR2	HGF_june2024	0.0338	1/second	TRUE	Song & Finley (2018)
kdeg_vegfa	HGF_june2024	6.267e-05	1/second	TRUE	https://www.ncbi.nlm.nih.gov/pmc/articles/PMC4654485/
kf_vegf	HGF_june2024	9.4877e-07	1/second	TRUE	https://www.ncbi.nlm.nih.gov/pmc/articles/PMC4654485/
kf_dim	HGF_june2024	85.2921	1/(micromole*hour)	TRUE	Fit	86.6597
kr_dim	HGF_june2024	0.05	1/hour	TRUE	Fit
kint_HIF	HGF_june2024	0.00795781	1/hour	TRUE	Fit	0.008
kdeg_HIF2a	HGF_june2024	0.1	1/hour	TRUE	https://doi.org/10.1186/s11658-022-00408-7
ktransl_HIF2a	HGF_june2024	1.8	1/hour	TRUE	https://doi.org/10.1186/s11658-022-00408-7
kdeg_PHD	HGF_june2024	1e-05	1/second	TRUE	https://www.sciencedirect.com/science/article/pii/S0025556422001419
ktransc_mHIF2a	HGF_june2024	0.082	micromole/hour	TRUE	https://doi.org/10.1186/s11658-022-00408-7
ktransl_mHIF1a	HGF_june2024	0.6	1/hour	TRUE	Fit	0.336827
kdeg_mHIF1a	HGF_june2024	1	1/hour	TRUE	https://doi.org/10.1186/s11658-022-00408-7
kdeg_HIF1a	HGF_june2024	1.42266	1/hour	TRUE	Fit	1.33342
kdeg_mHIF2a	HGF_june2024	0.207355	1/hour	TRUE	https://doi.org/10.1186/s11658-022-00408-7
ktransc_mHIF1a	HGF_june2024	0.05	micromole/hour	TRUE	https://doi.org/10.1186/s11658-022-00408-7
kform_PHD2	HGF_june2024	0.0006	1/second	TRUE	https://www.sciencedirect.com/science/article/pii/S0025556422001419
kform_mVEGFA	HGF_june2024	0.000799199	micromole/hour	TRUE	Fit	0.000730882
kp_mVEGFA	HGF_june2024	0.001	micromole	TRUE	https://doi.org/10.1371/journal.pcbi.1004612
kdeg_mVEGFA	HGF_june2024	0.19	1/hour	TRUE	Fit
kform_phd3hif1	HGF_june2024	3.8e-06	1/second	TRUE	https://www.sciencedirect.com/science/article/pii/S0025556422001419
kdeg_phd3	HGF_june2024	1e-05	1/second	TRUE	https://www.sciencedirect.com/science/article/pii/S0025556422001419
delta_ox12	HGF_june2024	0.0174792	1/second	TRUE	https://www.sciencedirect.com/science/article/pii/S0025556422001419
k12	HGF_june2024	14	micromole	TRUE	https://www.sciencedirect.com/science/article/pii/S0025556422001419
kox12	HGF_june2024	100	micromole	TRUE	https://www.sciencedirect.com/science/article/pii/S0025556422001419
kox22	HGF_june2024	10	micromole	TRUE	https://www.sciencedirect.com/science/article/pii/S0025556422001419
delta_ox22	HGF_june2024	0.00110645	1/second	TRUE	https://www.sciencedirect.com/science/article/pii/S0025556422001419
k22	HGF_june2024	15	micromole	TRUE	https://www.sciencedirect.com/science/article/pii/S0025556422001419
kox23	HGF_june2024	100	micromole	TRUE	https://www.sciencedirect.com/science/article/pii/S0025556422001419
delta_ox23	HGF_june2024	0.01	1/second	TRUE	https://www.sciencedirect.com/science/article/pii/S0025556422001419
k23	HGF_june2024	150	micromole	TRUE	https://www.sciencedirect.com/science/article/pii/S0025556422001419
kform_phd3hif2	HGF_june2024	2e-05	1/second	TRUE	https://www.sciencedirect.com/science/article/pii/S0025556422001419
O2	HGF_june2024	209	micromole	FALSE	Calculated
kdeg_HIF1	HGF_june2024	1e-05	1/second	TRUE	Estimated from https://doi.org/10.1186/s11658-022-00408-7
kdeg_HIF2	HGF_june2024	1e-05	1/second	TRUE	Estimated from https://doi.org/10.1186/s11658-022-00408-7
kf_HGFMet	HGF_june2024	0.000617	1/(micromole*second)	TRUE	https://www.ncbi.nlm.nih.gov/pmc/articles/PMC2289675/ --> Kd = 0.35nM https://www.jbc.org/article/S0021-9258(20)83299-2/pdf --> Kd = 1.62uM Calculated from Kd = 1.62uM and Koff = 1e-3/s
kr_HGFMet	HGF_june2024	0.001	1/second	TRUE	Assumed at 1e-3/s to obtain kf based on https://www.jbc.org/article/S0021-9258(20)83299-2/pdf --> Kd = 1.62uM
kp_cMet	HGF_june2024	0.0005	1/second	TRUE	Fit	0.00112897
kf_pMetGab2	HGF_june2024	0.0002	1/(micromole*second)	TRUE	Fit	0.0002
kf_pMetGab1	HGF_june2024	0.08	1/(micromole*second)	TRUE	Fit	0.008
kr_pMetGab1	HGF_june2024	0.0001	1/second	TRUE	Fit
kr_pMetGab2	HGF_june2024	0.0001	1/second	TRUE	Fit
kf_Gab2SHP	HGF_june2024	0.03	1/(micromole*second)	TRUE	Fit	0.002
kr_Gab2SHP	HGF_june2024	0.002	1/second	TRUE	Fit
kf_Gab1Grb2	HGF_june2024	8	1/(micromole*second)	TRUE	https://www.ncbi.nlm.nih.gov/pmc/articles/PMC3116947/ kd = 150 uM
kr_Gab1Grb2	HGF_june2024	0.002	1/(second)	TRUE	https://www.ncbi.nlm.nih.gov/pmc/articles/PMC3116947/ kd = 150 uM
kf_Gab1PI3K	HGF_june2024	50	1/(micromole*second)	TRUE	https://journals.plos.org/plosone/article?id=10.1371/journal.pone.0067438
kf_Gab1SHP2	HGF_june2024	30	1/(micromole*second)	TRUE	Fit	0.102826
kr_Gab1SHP2	HGF_june2024	0.002	1/second	TRUE	Fit
kdeg_mR2	HGF_june2024	5e-05	1/second	TRUE	Estimated from https://doi.org/10.1158/0008-5472.CAN-08-3150
kdeg_mcMet	HGF_june2024	0.003	1/second	TRUE	Assumed
Vm_mR2	HGF_june2024	0.000786	micromole/second	TRUE	Estimated fromhttps://www.ncbi.nlm.nih.gov/pmc/articles/PMC6445957/
km_vegfcMet	HGF_june2024	0.016	micromole	TRUE	Fit
km_hgfr2	HGF_june2024	0.28	micromole	TRUE	Fit
Vm_mMet	HGF_june2024	0.00052	micromole/second	TRUE	Fit	0.0078
km_hgfr2_met	HGF_june2024	0.2	micromole	TRUE	Fit
ktransl_cMet	HGF_june2024	6e-07	1/(second)	TRUE	Assumed
kdeg_cMet	HGF_june2024	0.00082	1/second	TRUE	Estimated from https://pubmed.ncbi.nlm.nih.gov/2554238/#:~:text=The%20proto%2Doncogene%20c%2Dmet,and%20145%20kd%20(beta).
kgen_R2	HGF_june2024	6.57436e-06	micromole/second	TRUE	Fit
kdegR2	HGF_june2024	0.000100192	1/(micromole*second)	TRUE	Fit	0.0001
kdeg_HGFbyHIF	HGF_june2024	1e-05	1/second	TRUE	Estimated
k1	HGF_june2024	1	micromole	TRUE	Dimensional correction
jcrac	HGF_june2024	0.542	micromole/second	FALSE	https://www.mdpi.com/2077-0383/9/5/1255
kp_PLCy	HGF_june2024	0.2	1/(micromole*second)	TRUE	https://journals.plos.org/ploscompbiol/article?id=10.1371/journal.pcbi.1005332#sec014
kf_CaCaM	HGF_june2024	25	1/(micromole*second)	TRUE	Estimated from https://journals.plos.org/ploscompbiol/article?id=10.1371/journal.pcbi.1005332#sec014
kf_eNOSCaM	HGF_june2024	1	1/(micromole*second)	TRUE	Fit	1.49998
kf_eNOSArg	HGF_june2024	0.0013	1/(micromole*second)	TRUE	mdpi.com/2077-0383/9/5/1255 Fit
kdp_PLCy	HGF_june2024	0.0001	1/second	TRUE	https://journals.plos.org/ploscompbiol/article?id=10.1371/journal.pcbi.1005332#sec014
kdeg_IP3	HGF_june2024	0.0922	1/second	TRUE	https://journals.plos.org/ploscompbiol/article?id=10.1371/journal.pcbi.1005332#sec014
kgen_PIP2	HGF_june2024	4.8e-05	micromole/second	TRUE	https://journals.plos.org/ploscompbiol/article?id=10.1371/journal.pcbi.1005332#sec014
kdeg_DAG	HGF_june2024	0.109	1/second	TRUE	https://journals.plos.org/ploscompbiol/article?id=10.1371/journal.pcbi.1005332#sec014
KmPIP2PLCy	HGF_june2024	4.34	micromole	TRUE	https://journals.plos.org/ploscompbiol/article?id=10.1371/journal.pcbi.1005332#sec014
kcat_PLCyDAG	HGF_june2024	0.1	1/second	TRUE	https://journals.plos.org/ploscompbiol/article?id=10.1371/journal.pcbi.1005332#sec014
kb_on	HGF_june2024	100	1/(micromole*second)	TRUE	https://journals.plos.org/ploscompbiol/article?id=10.1371/journal.pcbi.1005332#sec014
kb_off	HGF_june2024	300	1/second	TRUE	https://journals.plos.org/ploscompbiol/article?id=10.1371/journal.pcbi.1005332#sec014
kp_eNOS	HGF_june2024	454.32	1/(second*micromole)	TRUE	https://www.mdpi.com/2077-0383/9/5/1255
Volcyto	HGF_june2024	9.12e-13	liter	TRUE	https://journals.plos.org/ploscompbiol/article?id=10.1371/journal.pcbi.1005332#sec014
CSQNt	HGF_june2024	122.474	micromole	TRUE	https://journals.plos.org/ploscompbiol/article?id=10.1371/journal.pcbi.1005332#sec014
I_IP3R	HGF_june2024	79292	1/second	TRUE	Estimated from https://doi.org/10.3389/fphys.2017.00048
Kica	HGF_june2024	1	micromole	TRUE	https://journals.plos.org/ploscompbiol/article?id=10.1371/journal.pcbi.1005332#sec014
Km_IP3R	HGF_june2024	20	micromole	TRUE	https://journals.plos.org/ploscompbiol/article?id=10.1371/journal.pcbi.1005332#sec014
kd_csqn	HGF_june2024	800	micromole	TRUE	https://journals.plos.org/ploscompbiol/article?id=10.1371/journal.pcbi.1005332#sec014
VolER	HGF_june2024	3.35e-13	liter	TRUE	https://journals.plos.org/ploscompbiol/article?id=10.1371/journal.pcbi.1005332#sec014
Kmpmca	HGF_june2024	0.26	micromole	TRUE	https://journals.plos.org/ploscompbiol/article?id=10.1371/journal.pcbi.1005332#sec014
Ipmca	HGF_june2024	2.8682	micromole/second	TRUE	Fit	3.82641
Kleaker	HGF_june2024	7.48e-08	1/(micromole*second)	TRUE	https://doi.org/10.1371/journal.pcbi.1005332
kd_eNOSArg	HGF_june2024	0.08	1/(micromole*second)	TRUE	https://www.mdpi.com/2077-0383/9/5/1255
kr_eNOSCaM	HGF_june2024	0.05	1/second	TRUE	https://www.mdpi.com/2077-0383/9/5/1255
kr_CaCaM	HGF_june2024	500	1/second	TRUE	https://journals.plos.org/ploscompbiol/article?id=10.1371/journal.pcbi.1005332#sec014
kdp_eNOS	HGF_june2024	0.000517	1/second	TRUE	https://www.mdpi.com/2077-0383/9/5/1255
kon_capkc	HGF_june2024	0.3	1/(micromole*second)	TRUE	https://journals.plos.org/ploscompbiol/article?id=10.1371/journal.pcbi.1005332#sec014
I_ERCA	HGF_june2024	0.01	micromole/second	TRUE	Fit
Km_erca	HGF_june2024	0.15	micromole	TRUE	https://doi.org/10.1371/journal.pcbi.1005332
koff_capkc	HGF_june2024	0.01	1/second	TRUE	https://journals.plos.org/ploscompbiol/article?id=10.1371/journal.pcbi.1005332#sec014
kf_CaNaEx	HGF_june2024	0.0008	1/(micromole*second)	TRUE	Fit	0.000968638
Caext	HGF_june2024	2000	micromole	TRUE	https://journals.plos.org/ploscompbiol/article?id=10.1371/journal.pcbi.1005332#sec014
kon_DAGPKC	HGF_june2024	0.03	1/(micromole*second)	TRUE	https://journals.plos.org/ploscompbiol/article?id=10.1371/journal.pcbi.1005332#sec014
koff_DAGPKC	HGF_june2024	0.124	1/second	TRUE	https://journals.plos.org/ploscompbiol/article?id=10.1371/journal.pcbi.1005332#sec014
ktSK1	HGF_june2024	1	1/second	TRUE	https://journals.plos.org/ploscompbiol/article?id=10.1371/journal.pcbi.1005332#sec014
ktoffSK1	HGF_june2024	0.000667	1/second	TRUE	https://journals.plos.org/ploscompbiol/article?id=10.1371/journal.pcbi.1005332#sec014
kdpS1P	HGF_june2024	1.188	1/second	TRUE	https://journals.plos.org/ploscompbiol/article?id=10.1371/journal.pcbi.1005332#sec014
kRasGAP	HGF_june2024	2.94	1/second	TRUE	https://journals.plos.org/ploscompbiol/article?id=10.1371/journal.pcbi.1005332#sec014
KmMEK12Raf	HGF_june2024	0.807	micromole	TRUE	https://journals.plos.org/ploscompbiol/article?id=10.1371/journal.pcbi.1005332#sec014
kcatERK	HGF_june2024	2.6745	1/second	TRUE	Fit	2.5
kdpSK1	HGF_june2024	0.0218	1/second	TRUE	https://doi.org/10.1371/journal.pcbi.1005332
koffSK1	HGF_june2024	0.001	1/second	TRUE	https://doi.org/10.1371/journal.pcbi.1005332
kcatPKC	HGF_june2024	10.208	1/second	TRUE	https://doi.org/10.1371/journal.pcbi.1005332
kmPKCRaf	HGF_june2024	0.3138	micromole	TRUE	https://doi.org/10.1371/journal.pcbi.1005332
kdpPKCRaf	HGF_june2024	0.00072	1/second	TRUE	https://doi.org/10.1371/journal.pcbi.1005332
kf_PI3KppAxl	HGF_june2024	2.3e-07	1/(micromole*second)	TRUE	https://www.frontiersin.org/articles/10.3389/fphys.2018.00644/full
kr_PI3KppAxl	HGF_june2024	0.0006	1/second	TRUE	https://www.frontiersin.org/articles/10.3389/fphys.2018.00644/full
kf_PIP3PDK1	HGF_june2024	5828	1/(micromole*second)	TRUE	https://www.frontiersin.org/articles/10.3389/fphys.2018.00644/full
kp_pAkt	HGF_june2024	2	1/(micromole*second)	TRUE	https://www.frontiersin.org/articles/10.3389/fphys.2018.00644/full
kf_AktPIP3	HGF_june2024	12.48	1/(micromole*second)	TRUE	Estimated from https://www.frontiersin.org/articles/10.3389/fphys.2018.00644/full
kr_AktPIP3	HGF_june2024	0.032	1/second	TRUE	Estimated from https://www.frontiersin.org/articles/10.3389/fphys.2018.00644/full
kp_Akt	HGF_june2024	20	1/(micromole*second)	TRUE	Estimated from https://www.frontiersin.org/articles/10.3389/fphys.2018.00644/full
kdp_Akt	HGF_june2024	380	1/second	TRUE	Estimated from https://www.frontiersin.org/articles/10.3389/fphys.2018.00644/full
kdp_ppAkt	HGF_june2024	0.1	1/second	TRUE	https://www.frontiersin.org/articles/10.3389/fphys.2018.00644/full
kr_Gab1PI3K	HGF_june2024	1.5e-05	1/second	TRUE	https://journals.plos.org/plosone/article?id=10.1371/journal.pone.0067438
kcatPI3KPIP2	HGF_june2024	1764.5	1/second	TRUE	https://www.frontiersin.org/articles/10.3389/fphys.2018.00644/full
KmPIP2PI3K	HGF_june2024	310	micromole	TRUE	https://www.frontiersin.org/articles/10.3389/fphys.2018.00644/full
kr_PIP3PDK1	HGF_june2024	0.64	1/second	TRUE	https://www.frontiersin.org/articles/10.3389/fphys.2018.00644/full
kcatPTENPIP3	HGF_june2024	4767.44	1/second	TRUE	https://www.frontiersin.org/articles/10.3389/fphys.2018.00644/full
KmPIP3PTEN	HGF_june2024	4.18	micromole	TRUE	Fit / Assumed
kp_Src	HGF_june2024	5.619	1/(micromole*second)	TRUE	Estimated from https://www.frontiersin.org/articles/10.3389/fphys.2018.00644/full#supplementary-material for a cell volume of 1pL
kdp_Src	HGF_june2024	0.00051365	1/second	TRUE	https://www.frontiersin.org/articles/10.3389/fphys.2018.00644/full#supplementary-material
kdp_Axl	HGF_june2024	0.179	1/(second)	TRUE	https://www.frontiersin.org/articles/10.3389/fphys.2018.00644/full#supplementary-material
kp_Axl	HGF_june2024	392	1/(micromole*second)	TRUE	https://www.frontiersin.org/articles/10.3389/fphys.2018.00644/full#supplementary-material
kdp_ppAxl	HGF_june2024	12.9111	1/second	TRUE	https://www.frontiersin.org/articles/10.3389/fphys.2018.00644/full#supplementary-material
kp_pAxl	HGF_june2024	0.12	1/(second)	TRUE	https://www.frontiersin.org/articles/10.3389/fphys.2018.00644/full#supplementary-material
kf_actGabSOS	HGF_june2024	0.00378277	1/second	TRUE	Fit/ Assumed
kdeg_eNOS	HGF_june2024	9.35836e-06	1/(micromole*second)	TRUE	Fit/Assumed
Volext	HGF_june2024	0.0005	liter	TRUE	https://www.mdpi.com/2077-0383/9/5/1255
Icrac_2	HGF_june2024	5e-11	1/second	TRUE	https://www.mdpi.com/2077-0383/9/5/1255
Kcrac_2	HGF_june2024	0.9	micromole	TRUE	https://www.mdpi.com/2077-0383/9/5/1255
tau_stim2	HGF_june2024	60	second	TRUE	https://www.mdpi.com/2077-0383/9/5/1255
kon_HSP90	HGF_june2024	8.33	1/(micromole*second)	TRUE	https://www.mdpi.com/2077-0383/9/5/1255
koff_HSP90	HGF_june2024	0.0083	1/second	TRUE	https://www.mdpi.com/2077-0383/9/5/1255
kf_eNOSHSP	HGF_june2024	8.33	1/(micromole*second)	TRUE	https://www.mdpi.com/2077-0383/9/5/1255
kr_eNOSHSP	HGF_june2024	0.095	1/second	TRUE	https://www.mdpi.com/2077-0383/9/5/1255
kf_paktHsp	HGF_june2024	121.898	1/(micromole*second)	TRUE	Fit	81.2216
kr_paktHsp	HGF_june2024	0.00173	1/second	TRUE	https://www.mdpi.com/2077-0383/9/5/1255
kon_RasRaf	HGF_june2024	13.102	1/(micromole*second)	TRUE	https://doi.org/10.3389/fphys.2017.00048
koff_RasRaf	HGF_june2024	0.152	1/second	TRUE	https://doi.org/10.3389/fphys.2017.00048
kp_Raf	HGF_june2024	0.152	1/second	TRUE	https://doi.org/10.3389/fphys.2017.00048
kdp_raf	HGF_june2024	0.000895	1/second	TRUE	https://doi.org/10.3389/fphys.2017.00048
kS1PRas_1	HGF_june2024	1.556e-07	1/second	TRUE	https://doi.org/10.3389/fphys.2017.00048
konCaCIB1	HGF_june2024	0.585	1/(micromole*second)	TRUE	Fit	0.6
koffCaCIB1	HGF_june2024	0.1	1/second	TRUE	https://doi.org/10.3389/fphys.2017.00048
kf_CIBSphK	HGF_june2024	1.76	1/(micromole*second)	TRUE	https://doi.org/10.3389/fphys.2017.00048
kr_CIBSphK	HGF_june2024	4.403	1/second	TRUE	https://doi.org/10.3389/fphys.2017.00048
kmERKSK1	HGF_june2024	1.198	micromole	TRUE	https://doi.org/10.3389/fphys.2017.00048
kgen_Sph	HGF_june2024	4.8e-05	micromole/second	TRUE	https://doi.org/10.3389/fphys.2017.00048
kcatSK1Sph	HGF_june2024	37.238	1/second	TRUE	https://doi.org/10.3389/fphys.2017.00048
KmSK1Sph	HGF_june2024	0.0294	micromole	TRUE	https://doi.org/10.3389/fphys.2017.00048
kpMEK12Raf	HGF_june2024	1.802	1/second	TRUE	https://doi.org/10.3389/fphys.2017.00048
kdpMEK	HGF_june2024	0.112	1/second	TRUE	https://doi.org/10.3389/fphys.2017.00048
kpERK	HGF_june2024	12.149	1/second	TRUE	https://doi.org/10.3389/fphys.2017.00048
kdpERK	HGF_june2024	0.603	1/second	TRUE	https://doi.org/10.3389/fphys.2017.00048
KmMEKERK	HGF_june2024	0.08	micromole	TRUE	Fit	4.95302
kf_pAktmTORC1	HGF_june2024	0.4	1/second	TRUE	Fit	0.4
kdeact_mTORC1	HGF_june2024	1e-05	1/second	TRUE	Fit
kf_mTORC1S6K1	HGF_june2024	0.001	1/second	TRUE	Fit
kdeac_s6k1	HGF_june2024	0.0016	1/second	TRUE	FIT
kdeg_NO	HGF_june2024	0.002	1/second	TRUE	Fit	0.0121584
k	HGF_june2024	1	micromole	TRUE	Assigned for Dimensional correction
kf_Gab1Plcy	HGF_june2024	40	1/(micromole*second)	TRUE	Fit	40
kr_Gab1Plcy	HGF_june2024	0.001	1/second	TRUE	Assumed
kdeg_pGab1SHP2	HGF_june2024	0.0016	1/second	TRUE	Fit	0.0017
kf_SrcPAK	HGF_june2024	1e-05	1/(micromole*second)	TRUE	Fit	8.27601e-06
kf_PI3KPAK	HGF_june2024	0.365585	1/(micromole*second)	TRUE	Fit/Assumed
kdeg_PAKSrc	HGF_june2024	0.008	1/second	TRUE	Assumed
kdeg_PAKPI3K	HGF_june2024	5e-07	1/second	TRUE	Assumed
k2	HGF_june2024	1e-11	micromole	TRUE	Assigned (as discussed in main text)
k4	HGF_june2024	1e-06	micromole	TRUE	Assigned (as discussed in main text)
